# Supplementary material for: Multifunctional Oxidized Dextran as a Matrix for Stabilization of Octahedral Molybdenum and Tungsten Iodide Clusters in Aqueous Media
Source: Int J Mol Sci. 2023 Jun 11;24(12):10010. doi: 10.3390/ijms241210010 (PMC10297999; doi:10.3390/ijms241210010)
Supplement: Supplementary file 1 [file ijms-24-10010-s001.zip]

Archive with 1 entries (1 files):
- ijms-2443255-supplementary.pdf
